# Supplementary material for: Early diagnosis, vertical transmission of HIV and its associated factors among exposed infants after implementation of the Option B+ regime in Ethiopia: a systematic review and meta-analysis
Source: IJID Reg. 2022 Jun 4;4:66–74. doi: 10.1016/j.ijregi.2022.05.011 (PMC9256659; doi:10.1016/j.ijregi.2022.05.011)
Supplement: Supplementary file 1 [file mmc1.xlsx]

## Sheet: Sheet1
	The Joanna Briggs Institute (JBI) Critical Appraisal Tools for use in systematic reviews
NO	Study ID	Sampling frame	Sampling	Sample size	Study subjects and setting	Sample coverage	Reliability and validity of study tool	Data collection	Statistical analysis	Response rate	Overall JBI	Justfication
1	Ebuy et al	No	No	Yes	Yes	No	Yes	No	Yes	Yes	5	had high response rate, well defined subjects and valid tool
2	Deribessa et al	Yes	Yes	Yes	Yes	Yes	No	Yes	Yes	Yes	8	it has good sampling, high resonse rate and sample size
3	Debelew et al	Yes	Yes	No	Yes	Yes	Yes	No	Yes	Yes	7	well fitted statistics, good sampling and sampling frame
4	Bayou et al	Yes	Yes	No	No	Yes	No	Yes	Yes	Yes	6	had high response rate, well sampling and sampling frame
5	Tsehay et al	Yes	Yes	Yes	Yes	Yes	No	Yes	Yes	Yes	8	well sample size, sampling, frame and high response rate
6	Olana et al	No	Yes	Yes	Yes	Yes	Yes	No	Yes	Yes	7	good sampling technique, well defined subjects and analysis method
7	Mesfin et al	No	No	No	Yes	Yes	No	Yes	Yes	Yes	5	well defined subjects, high response rate and clear data collection
8	Yosef et al	Yes	Yes	No	Yes	Yes	Yes	Yes	Yes	Yes	8	high response rate, good sampling clear data collection method
9	Kassie et al	Yes	No	No	Yes	Yes	No	No	Yes	Yes	5	well fitted analysis, good sample coverage and well defined subjects
10	Desta et al	No	No	Yes	Yes	No	Yes	No	Yes	Yes	5	it has good sampling, high resonse rate and sample size
11	Mama et al	Yes	Yes	Yes	Yes	Yes	No	Yes	Yes	Yes	8	well fitted statistics, good sampling and sampling frame
12	Chaka rt al	Yes	Yes	No	Yes	Yes	Yes	No	Yes	Yes	7	had high response rate, well sampling and sampling frame
13	Berhan et al	Yes	Yes	No	No	Yes	No	Yes	Yes	Yes	6	well sample size, sampling, frame and high response rate
14	Obsa et al	Yes	Yes	Yes	Yes	Yes	No	Yes	Yes	Yes	8	good sampling technique, well defined subjects and analysis method
15	Negash et al	No	Yes	Yes	Yes	Yes	Yes	No	Yes	Yes	7	well defined subjects, high response rate and clear data collection
16	Moges et al	No	No	No	Yes	Yes	No	Yes	Yes	Yes	5	high response rate, good sampling clear data collection method
17	Kassaw et al	Yes	Yes	No	Yes	Yes	Yes	Yes	Yes	Yes	8	well fitted analysis, good sample coverage and well defined subjects
18	Wudineh et al	Yes	No	No	Yes	Yes	No	No	Yes	Yes	5	had high response rate, well defined subjects and valid tool
19	Yitayew et al	Yes	Yes	No	Yes	Yes	No	Yes	Yes	Yes	7	clear data collection, high response rate, good sampling
	The Joanna Briggs Institute (JBI) critical appraisal tool:Yes, No, Unclear or Not Applicable
	1. Sampling frame: Was the sample frame appropriate to address the target population?
	2. Sampling: Were study participants recruited in an appropriate way?
	3. Sample size: Was the sample size adequate?
	4. Study subjects and setting: Were the study subjects and setting described in detail?
	5. Sample coverage: Was data analysis conducted with sufficient coverage of the identified sample?
	6. Reliability and validity of study tool: Were valid methods used for the identification of the condition?
	7. Data collection: Was the condition measured in a standard, reliable way for all participants?
	8. Statistical analysis: Was there appropriate statistical analysis?
	9. Response rate: Was the response rate adequate, and if not, was the low response rate managed appropriately?
	studies with overall JBI score 5 and above were included for final analysis

## Sheet: Sheet2
Cherinet et al.
Cherinet et al.
Berhanu et al.
Girma et al.
Mezgebu et al.
Wolka E et al.
Gebriel et al.
Mesele et al.
Aweke KA et al.
Kibatu et al.
Enyew et al.
Hailu et al.
Sime HK et al.
Solomon E .
Muleta et al.
Hibstu DT et al.
Tigabu E et al.
Ahmed A et al.
Abebe et al.
